# Supplementary material for: Phylodynamic inference suggests introductions as main driver of Mpox Clade II outbreak in 2022 in Slovenia
Source: Epidemiol Infect. 2025 Sep 19;153:e115. doi: 10.1017/S0950268825100587 (PMC12529423; doi:10.1017/S0950268825100587)
Supplement: Van der Roest et al. supplementary material [file S0950268825100587sup001.zip]

Archive with 8 entries (8 files):
- S7_gamma_dist.png
- Mpox_manuscript_suptable1.csv
- S1_tempest_results.png
- S2_heatmap_SNPdist_removedoutliers.png
- S3_support__completeoutbreak_ordered.png
- S4_intro_est_fixed.png
- S4_timeline.png
- S6_posteriors.png
