# Supplementary material for: Phylodynamic inference suggests introductions as main driver of Mpox Clade II outbreak in 2022 in Slovenia
Source: Epidemiol Infect. 2025 Sep 19;153:e115. doi: 10.1017/S0950268825100587 (PMC12529423; doi:10.1017/S0950268825100587)
Supplement: Van der Roest et al. supplementary material [file S0950268825100587sup001.zip › Mpox_manuscript_suptable1.csv]

ID	Date of sampling	NCBI Accession code	Mpox Clade II Lineage
MPXV-01	2022-05-23	ON609725	B.1.3
MPXV-02	2022-05-25	ON631241	B.1
MPXV-03	2022-05-31	ON754984	B.1.3
MPXV-04	2022-06-02	ON754985	B.1.3
MPXV-05	2022-06-02	ON754986	B.1.3
MPXV-06	2022-06-02	ON754987	B.1.3
MPXV-07	2022-06-11	ON838178	B.1.3
MPXV-08	2022-06-21	OP605551	B.1.3
MPXV-09	2022-06-23	OP605552	B.1.3
MPXV-10	2022-07-01	OP605553	B.1.14
MPXV-11	2022-07-01	OP605554	B.1
MPXV-12	2022-07-01	OP605555	B.1.14
MPXV-13	2022-07-04	OP605556	B.1
MPXV-14	2022-07-05	OP605557	B.1
MPXV-15	2022-07-06	OR540671	B.1.3
MPXV-16	2022-07-07	OP605558	B.1
MPXV-17	2022-07-07	OP605559	B.1
MPXV-18	2022-07-07	OP605560	B.1
MPXV-19	2022-07-11	OP605561	B.1
MPXV-20	2022-07-13	OP605562	B.1
MPXV-21	2022-07-14	OP605563	B.1
MPXV-22	2022-07-14	OP605564	B.1.3
MPXV-23	2022-07-15	OP605565	B.1
MPXV-24	2022-07-15	OP605566	B.1
MPXV-25	2022-07-15	OP605567	B.1
MPXV-26	2022-07-18	OP605568	B.1.3
MPXV-27	2022-07-18	OP605569	B.1
MPXV-28	2022-07-20	OP605570	B.1.3
MPXV-29	2022-07-22	OP605571	B.1
MPXV-30	2022-07-22	OP605572	A.2.1
MPXV-31	2022-07-23	OP605573	B.1
MPXV-32	2022-07-23	OP605574	B.1
MPXV-33	2022-07-23	OP605575	B.1
MPXV-34	2022-07-25	OP605576	B.1
MPXV-35	2022-07-28	OP605577	B.1.3
MPXV-36	2022-07-29	OP605578	B.1.3
MPXV-37	2022-07-29	OP605579	B.1
MPXV-38	2022-08-03	OR540672	B.1
MPXV-39	2022-08-03	OP605580	B.1
MPXV-40	2022-08-04	OP605581	B.1.3
MPXV-41	2022-08-04	OP605582	B.1
MPXV-42	2022-08-06	OP605583	B.1.2
MPXV-43	2022-08-08	OP605584	B.1
MPXV-44	2022-08-10	OP605585	B.1.3
MPXV-45	2022-08-11	OP605586	B.1
MPXV-46	2022-08-30	OP605587	B.1
MPXV-47	2022-08-31	OP605588	B.1
MPXV-48	2022-09-07	OP605589	B.1
